# Supplementary material for: A Questionnaire Study on the Use of Complementary and Alternative Veterinary Medicine for Horses in Sweden
Source: Animals (Basel). 2021 Oct 30;11(11):3113. doi: 10.3390/ani11113113 (PMC8614453; doi:10.3390/ani11113113)
Supplement: Supplementary file 1 [file animals-11-03113-s001.zip]

Archive with 1 entries (1 files):
- animals-1407074-supplementary.pdf
